# Supplementary material for: 110 years of rice breeding at LSU: realized genetic gains and future optimization
Source: Theor Appl Genet. 2025 Jun 9;138(7):142. doi: 10.1007/s00122-025-04913-z (PMC12149018; doi:10.1007/s00122-025-04913-z)
Supplement: Supplementary file 2 — Supplementary file2 (CSV 18 kb) [file 122_2025_4913_MOESM2_ESM.csv]

	Location	Year	trait	Average	Missing_data %	H2g
1	Calcasieu	1999	Plant height	90.31	0.56	0.90
2	Calcasieu	1999	Whole milling	65.00	34.44	0.11
3	Calcasieu	1999	Grain yield	7254.14	0.56	0.67
4	Calcasieu	2000	Plant height	91.32	0.60	0.72
5	Calcasieu	2000	Whole milling	62.75	34.52	0.67
6	Calcasieu	2000	Grain yield	5613.14	0.60	0.69
7	Catahoula	2000	Plant height	104.98	0.60	0.81
8	Catahoula	2000	Grain yield	6977.47	0.60	0.85
9	Cheneyville	1999	Plant height	99.06	0.56	0.88
10	Cheneyville	1999	Grain yield	7191.99	0.56	0.80
11	East Carroll	1999	Plant height	104.58	0.56	0.82
12	East Carroll	1999	Grain yield	8162.66	0.56	0.87
13	East Carroll	2001	Plant height	105.83	0.56	0.78
14	East Carroll	2001	Grain yield	8739.74	0.56	0.82
15	East Carroll	2002	Grain yield	8983.53	0.57	0.83
16	East Carroll	2003	Plant height	105.68	0.56	0.75
17	East Carroll	2003	Grain yield	8319.12	0.56	0.88
18	East Carroll	2004	Grain yield	6625.12	0.56	0.67
19	Iowa	2019	Plant height	99.86	0.42	0.66
20	Iowa	2019	Grain yield	4548.02	0.83	0.81
21	Iowa	2021	Plant height	98.02	1.25	0.69
22	Iowa	2021	Grain yield	7423.88	1.25	0.46
23	Jeff Davis	2000	Plant height	89.92	0.60	0.84
24	Jeff Davis	2000	Whole milling	60.76	34.52	0.70
25	Jeff Davis	2000	Grain yield	7011.96	1.19	0.83
26	Jeff Davis	2001	Plant height	94.47	0.56	0.89
27	Jeff Davis	2001	Grain yield	7328.94	0.56	0.81
28	Jeff Davis	2002	Plant height	88.63	0.58	0.72
29	Jeff Davis	2002	Whole milling	65.62	34.50	0.62
30	Jeff Davis	2002	Grain yield	4813.93	0.58	0.57
31	Jeff Davis	2003	Plant height	100.50	0.56	0.94
32	Jeff Davis	2003	Whole milling	66.67	34.44	0.72
33	Jeff Davis	2003	Grain yield	5674.73	1.11	0.66
34	Jeff Davis	2004	Plant height	95.49	0.56	0.81
35	Jeff Davis	2004	Grain yield	5395.52	0.56	0.87
36	Jeff Davis	2005	Plant height	93.37	0.56	0.78
37	Jeff Davis	2005	Whole milling	60.19	33.89	0.61
38	Jeff Davis	2005	Grain yield	7323.86	0.56	0.72
39	Jeff Davis	2008	Plant height	80.88	0.56	0.61
40	Jeff Davis	2008	Whole milling	65.41	33.89	0.82
41	Jeff Davis	2008	Grain yield	5513.42	0.56	0.44
42	Jeff Davis	2009	Plant height	80.23	0.56	0.73
43	Jeff Davis	2009	Whole milling	67.01	33.89	0.52
44	Jeff Davis	2009	Grain yield	6788.75	0.56	0.75
45	Jeff Davis	2010	Plant height	94.89	0.56	0.63
46	Jeff Davis	2010	Grain yield	4483.40	0.56	0.79
47	Jeff Davis	2011	Plant height	90.75	0.56	0.75
48	Jeff Davis	2011	Whole milling	59.96	33.89	0.57
49	Jeff Davis	2011	Grain yield	8252.28	0.56	0.82
50	Jeff Davis	2012	Plant height	86.20	0.56	0.69
51	Jeff Davis	2012	Whole milling	61.38	34.27	0.74
52	Jeff Davis	2012	Grain yield	6347.64	0.56	0.72
53	Jeff Davis	2013	Plant height	85.41	0.56	0.84
54	Jeff Davis	2013	Grain yield	6022.95	0.56	0.76
55	Jeff Davis	2014	Grain yield	5812.15	0.60	0.62
56	Jeff Davis	2015	Plant height	95.74	0.56	0.80
57	Jeff Davis	2015	Whole milling	59.85	33.89	1.00
58	Jeff Davis	2015	Grain yield	7884.05	0.56	0.85
59	Jeff Davis	2016	Plant height	99.05	0.56	0.72
60	Jeff Davis	2016	Grain yield	8203.43	0.56	0.67
61	Jeff Davis	2017	Plant height	90.53	0.56	0.81
62	Jeff Davis	2017	Grain yield	7827.16	0.56	0.87
63	Jeff Davis	2018	Plant height	96.43	0.83	0.60
64	Jeff Davis	2018	Grain yield	7464.13	0.83	0.62
65	Lake Arthur	1999	Plant height	97.32	0.56	0.91
66	Lake Arthur	1999	Whole milling	62.93	36.11	0.80
67	Lake Arthur	1999	Grain yield	7343.32	0.56	0.70
68	Lake Arthur	2000	Plant height	96.15	0.60	0.93
69	Lake Arthur	2000	Whole milling	61.59	33.93	0.88
70	Lake Arthur	2000	Grain yield	7530.36	1.19	0.86
71	Lake Arthur	2001	Plant height	99.68	0.56	0.88
72	Lake Arthur	2001	Whole milling	64.31	35.00	0.74
73	Lake Arthur	2001	Grain yield	6782.96	1.11	0.86
74	Lake Arthur	2002	Plant height	101.63	1.73	0.88
75	Lake Arthur	2002	Whole milling	62.18	34.10	0.69
76	Lake Arthur	2002	Grain yield	8034.38	1.73	0.85
77	Lake Arthur	2003	Plant height	109.09	0.56	0.85
78	Lake Arthur	2003	Whole milling	62.90	34.64	0.50
79	Lake Arthur	2003	Grain yield	6043.21	0.56	0.65
80	Lake Arthur	2004	Plant height	104.64	0.56	0.85
81	Lake Arthur	2004	Whole milling	65.94	33.52	0.80
82	Lake Arthur	2004	Grain yield	6819.98	0.56	0.85
83	Lake Arthur	2005	Plant height	107.47	0.56	0.82
84	Lake Arthur	2005	Whole milling	58.48	34.44	0.48
85	Lake Arthur	2005	Grain yield	7268.86	1.11	0.78
86	Lake Arthur	2006	Plant height	98.07	0.56	0.79
87	Lake Arthur	2006	Whole milling	63.90	35.00	0.43
88	Lake Arthur	2006	Grain yield	8601.53	0.56	0.71
89	Lake Arthur	2007	Plant height	98.31	1.11	0.79
90	Lake Arthur	2007	Whole milling	56.40	33.89	0.73
91	Lake Arthur	2007	Grain yield	5301.77	0.56	0.95
92	Lake Arthur	2008	Plant height	96.38	0.56	0.74
93	Lake Arthur	2008	Whole milling	63.08	34.64	0.48
94	Lake Arthur	2008	Grain yield	7134.09	0.56	0.67
95	Lake Arthur	2009	Plant height	89.83	0.56	0.51
96	Lake Arthur	2009	Whole milling	64.84	33.89	0.65
97	Lake Arthur	2009	Grain yield	8168.25	0.56	0.50
98	Lake Arthur	2010	Plant height	103.21	0.65	0.78
99	Lake Arthur	2010	Grain yield	6846.67	0.65	0.72
100	Lake Arthur	2011	Plant height	89.74	0.56	0.70
101	Lake Arthur	2011	Grain yield	7765.50	0.56	0.81
102	Lake Arthur	2012	Plant height	91.08	0.56	0.70
103	Lake Arthur	2012	Whole milling	59.68	34.64	0.97
104	Lake Arthur	2012	Grain yield	7825.52	0.56	0.63
105	Lake Arthur	2014	Plant height	97.67	0.58	0.74
106	Lake Arthur	2014	Whole milling	69.91	33.92	0.71
107	Lake Arthur	2014	Grain yield	8170.85	0.58	0.52
108	Lake Arthur	2015	Plant height	97.01	0.56	0.78
109	Lake Arthur	2015	Grain yield	7497.93	0.56	0.79
110	Lake Arthur	2016	Plant height	94.33	0.56	0.79
111	Lake Arthur	2016	Whole milling	56.44	35.56	0.93
112	Lake Arthur	2016	Grain yield	6374.80	0.56	0.83
113	Lake Arthur	2017	Plant height	91.44	0.56	0.83
114	Lake Arthur	2017	Whole milling	57.10	33.89	0.98
115	Lake Arthur	2017	Grain yield	7301.80	0.56	0.94
116	Lake Arthur	2018	Plant height	92.94	1.67	0.61
117	Lake Arthur	2018	Whole milling	57.98	1.67	0.72
118	Lake Arthur	2018	Grain yield	7352.89	0.83	0.79
119	Lake Arthur	2019	Grain yield	4993.83	0.43	0.84
120	Lake Arthur	2021	Plant height	97.82	1.25	0.77
121	Lake Arthur	2021	Whole milling	64.35	34.58	0.77
122	Lake Arthur	2021	Grain yield	9731.39	1.25	0.71
123	Lake Arthur	2022	Plant height	88.76	1.79	0.63
124	Lake Arthur	2022	Grain yield	6794.04	2.98	0.68
125	Mamou	2001	Plant height	95.90	0.56	0.83
126	Mamou	2001	Whole milling	69.27	33.89	0.72
127	Mamou	2001	Grain yield	6898.61	1.11	0.77
128	Mamou	2004	Plant height	105.47	0.56	0.75
129	Mamou	2004	Grain yield	7318.89	1.11	0.87
130	Mamou	2005	Plant height	94.55	0.56	0.71
131	Mamou	2005	Grain yield	7551.89	0.56	0.75
132	Mamou	2006	Plant height	87.48	0.56	0.86
133	Mamou	2006	Whole milling	65.00	34.27	0.77
134	Mamou	2006	Grain yield	8222.85	0.56	0.85
135	Mamou	2007	Plant height	97.49	0.56	0.84
136	Mamou	2007	Whole milling	58.84	33.89	0.52
137	Mamou	2007	Grain yield	6439.54	0.56	0.80
138	Mamou	2008	Plant height	89.39	0.56	0.72
139	Mamou	2008	Grain yield	5205.79	0.56	0.47
140	Mamou	2009	Plant height	96.38	0.56	0.70
141	Mamou	2009	Whole milling	62.01	33.89	0.72
142	Mamou	2009	Grain yield	7414.92	1.11	0.64
143	Mamou	2010	Plant height	93.87	0.57	0.80
144	Mamou	2010	Grain yield	7076.37	0.57	0.49
145	Mamou	2011	Plant height	87.99	1.14	0.63
146	Mamou	2011	Grain yield	3090.61	0.57	0.80
147	Mamou	2012	Plant height	91.59	0.56	0.75
148	Mamou	2012	Whole milling	58.00	33.89	0.96
149	Mamou	2012	Grain yield	7104.67	0.56	0.59
150	Mamou	2013	Plant height	98.79	0.56	0.88
151	Mamou	2013	Grain yield	8231.36	0.56	0.68
152	Mamou	2014	Plant height	101.42	0.59	0.82
153	Mamou	2014	Grain yield	8479.91	0.59	0.45
154	Mamou	2015	Plant height	85.17	0.56	0.78
155	Mamou	2015	Grain yield	5987.44	0.56	0.78
156	Mamou	2016	Plant height	98.38	0.56	0.90
157	Mamou	2016	Whole milling	62.80	34.44	0.96
158	Mamou	2016	Grain yield	8788.24	0.56	0.73
159	Mamou	2017	Plant height	92.41	0.56	0.82
160	Mamou	2017	Grain yield	6415.99	0.56	0.64
161	Mamou	2018	Plant height	96.09	0.83	0.47
162	Mamou	2018	Grain yield	8996.15	0.83	0.46
163	Mamou	2019	Grain yield	5009.78	0.43	0.26
164	Mamou	2020	Plant height	104.82	0.42	0.54
165	Mamou	2020	Whole milling	60.72	41.25	0.76
166	Mamou	2020	Grain yield	8760.76	0.42	0.44
167	Mamou	2021	Plant height	102.49	1.70	0.82
168	Mamou	2021	Whole milling	63.75	35.85	0.28
169	Mamou	2021	Grain yield	8966.39	2.51	0.80
170	Mamou	2022	Plant height	96.38	1.67	0.80
171	Mamou	2022	Whole milling	60.06	35.00	0.91
172	Mamou	2022	Grain yield	10164.37	1.67	0.79
173	Morehouse	2002	Grain yield	8995.22	0.57	0.02
174	Morehouse	2003	Plant height	99.62	0.56	0.76
175	Morehouse	2003	Grain yield	8179.54	0.56	0.84
176	Morehouse	2004	Grain yield	8422.56	0.56	0.84
177	Morehouse	2005	Plant height	99.83	0.56	0.84
178	Morehouse	2005	Grain yield	6960.54	1.11	0.77
179	Morehouse	2006	Plant height	102.53	0.56	0.83
180	Morehouse	2006	Grain yield	7034.27	0.56	0.77
181	Morehouse	2007	Plant height	103.14	1.67	0.88
182	Morehouse	2007	Grain yield	7364.48	1.11	0.84
183	Mowata	2001	Plant height	93.58	0.56	0.84
184	Mowata	2001	Whole milling	66.06	33.89	0.75
185	Mowata	2001	Grain yield	7055.40	0.56	0.65
186	Mowata	2002	Plant height	97.53	0.57	0.71
187	Mowata	2002	Grain yield	5764.80	0.57	0.72
188	Mowata	2003	Plant height	94.48	0.56	0.79
189	Mowata	2003	Whole milling	65.02	33.89	0.76
190	Mowata	2003	Grain yield	6170.59	0.56	0.69
191	Mowata	2004	Plant height	98.69	0.56	0.84
192	Mowata	2004	Whole milling	64.56	33.89	0.86
193	Mowata	2004	Grain yield	6162.70	0.56	0.84
194	Mowata	2006	Plant height	97.83	1.11	0.81
195	Mowata	2006	Whole milling	59.87	33.89	0.53
196	Mowata	2006	Grain yield	7785.69	0.56	0.71
197	Mowata	2008	Plant height	90.09	0.56	0.62
198	Mowata	2008	Whole milling	61.88	34.64	0.82
199	Mowata	2008	Grain yield	6748.40	0.56	0.37
200	Mowata	2010	Plant height	96.75	0.56	0.46
201	Mowata	2010	Whole milling	60.42	33.90	0.66
202	Mowata	2010	Grain yield	6500.64	1.13	0.40
203	Mowata	2011	Plant height	102.32	0.56	0.71
204	Mowata	2011	Grain yield	4914.65	0.56	0.58
205	Mowata	2012	Plant height	100.90	0.69	0.80
206	Mowata	2012	Grain yield	4405.24	0.69	0.85
207	Mowata	2013	Plant height	94.65	0.56	0.84
208	Mowata	2013	Whole milling	59.16	34.44	0.92
209	Mowata	2013	Grain yield	8107.26	0.56	0.65
210	Mowata	2014	Plant height	106.63	0.58	0.52
211	Mowata	2014	Grain yield	8219.55	0.58	0.51
212	Mowata	2015	Plant height	92.85	0.56	0.61
213	Mowata	2015	Whole milling	58.27	35.00	1.00
214	Mowata	2015	Grain yield	6940.50	0.56	0.84
215	Mowata	2016	Plant height	104.77	0.56	0.84
216	Mowata	2016	Grain yield	6721.62	0.56	0.72
217	Mowata	2017	Plant height	91.56	0.56	0.74
218	Mowata	2017	Whole milling	57.04	36.11	0.85
219	Mowata	2017	Grain yield	7089.99	0.56	0.85
220	Mowata	2018	Plant height	104.87	2.00	0.61
221	Mowata	2018	Grain yield	6409.37	1.00	0.69
222	Mowata	2019	Plant height	96.62	0.63	0.74
223	Mowata	2019	Grain yield	5462.58	1.88	0.41
224	Mowata	2020	Plant height	104.76	3.64	0.62
225	Mowata	2020	Grain yield	6972.55	1.21	0.63
226	Mowata	2021	Plant height	109.71	3.33	0.79
227	Mowata	2021	Whole milling	60.60	36.67	0.80
228	Mowata	2021	Grain yield	8300.26	3.33	0.69
229	Palmetto	2012	Plant height	94.78	0.56	0.67
230	Palmetto	2012	Grain yield	8950.13	1.11	0.48
231	Palmetto	2013	Plant height	93.46	0.56	0.74
232	Palmetto	2013	Grain yield	5941.24	0.56	0.51
233	Palmetto	2014	Plant height	99.66	0.59	0.54
234	Palmetto	2014	Grain yield	8046.47	0.59	0.59
235	Palmetto	2019	Plant height	100.67	0.83	0.59
236	Palmetto	2019	Grain yield	7417.81	1.25	0.44
237	Palmetto	2020	Plant height	103.87	1.25	0.00
238	Palmetto	2020	Whole milling	54.85	34.17	0.74
239	Palmetto	2020	Grain yield	7640.38	1.67	0.84
240	Palmetto	2021	Plant height	100.58	50.99	0.75
241	Palmetto	2021	Grain yield	6155.03	1.35	0.46
242	Palmetto	2022	Plant height	98.88	1.79	0.51
243	Palmetto	2022	Grain yield	8361.89	3.57	0.68
244	Pine Island	2002	Plant height	99.92	1.79	0.79
245	Pine Island	2002	Grain yield	2797.82	1.19	0.81
246	Pine Island	2003	Plant height	91.40	0.56	0.72
247	Pine Island	2003	Grain yield	5075.77	0.56	0.87
248	Pine Island	2004	Plant height	98.70	0.56	0.82
249	Pine Island	2004	Grain yield	5262.07	0.56	0.79
250	Pine Island	2005	Plant height	101.54	0.56	0.66
251	Pine Island	2005	Grain yield	4990.10	0.56	0.71
252	Rice Research Station	1999	Plant height	96.02	0.56	0.89
253	Rice Research Station	1999	Whole milling	61.89	33.89	0.59
254	Rice Research Station	1999	Grain yield	9076.89	0.56	0.58
255	Rice Research Station	2000	Plant height	100.66	0.62	0.84
256	Rice Research Station	2000	Whole milling	62.97	34.57	0.79
257	Rice Research Station	2000	Grain yield	7418.62	0.62	0.77
258	Rice Research Station	2001	Plant height	93.97	0.56	0.87
259	Rice Research Station	2001	Whole milling	65.64	34.27	0.67
260	Rice Research Station	2001	Grain yield	6853.97	0.56	0.57
261	Rice Research Station	2002	Plant height	93.13	0.57	0.77
262	Rice Research Station	2002	Whole milling	66.73	33.91	0.90
263	Rice Research Station	2002	Grain yield	7109.24	0.57	0.71
264	Rice Research Station	2003	Plant height	105.42	1.69	0.86
265	Rice Research Station	2003	Whole milling	66.70	34.27	0.71
266	Rice Research Station	2003	Grain yield	6697.64	1.12	0.58
267	Rice Research Station	2004	Plant height	106.16	0.56	0.86
268	Rice Research Station	2004	Whole milling	61.60	35.00	0.83
269	Rice Research Station	2004	Grain yield	7048.43	0.56	0.70
270	Rice Research Station	2005	Plant height	101.74	0.56	0.81
271	Rice Research Station	2005	Whole milling	62.46	34.08	0.47
272	Rice Research Station	2005	Grain yield	8838.88	1.12	0.74
273	Rice Research Station	2006	Plant height	92.26	0.56	0.82
274	Rice Research Station	2006	Whole milling	62.67	34.44	0.64
275	Rice Research Station	2006	Grain yield	8391.95	0.56	0.59
276	Rice Research Station	2007	Plant height	101.03	0.56	0.84
277	Rice Research Station	2007	Whole milling	62.63	34.44	0.75
278	Rice Research Station	2007	Grain yield	7908.40	0.56	0.73
279	Rice Research Station	2008	Plant height	102.33	0.56	0.68
280	Rice Research Station	2008	Whole milling	62.00	34.44	0.43
281	Rice Research Station	2008	Grain yield	9327.73	1.11	0.51
282	Rice Research Station	2009	Plant height	90.68	0.56	0.71
283	Rice Research Station	2009	Whole milling	67.28	33.89	0.66
284	Rice Research Station	2009	Grain yield	7306.04	0.56	0.48
285	Rice Research Station	2010	Plant height	107.44	0.57	0.79
286	Rice Research Station	2010	Whole milling	60.56	34.66	0.83
287	Rice Research Station	2010	Grain yield	7974.00	0.57	0.51
288	Rice Research Station	2011	Plant height	79.27	0.56	0.83
289	Rice Research Station	2011	Whole milling	58.84	33.89	0.80
290	Rice Research Station	2011	Grain yield	6835.61	0.56	0.83
291	Rice Research Station	2012	Plant height	96.39	0.56	0.77
292	Rice Research Station	2012	Whole milling	55.09	36.11	0.84
293	Rice Research Station	2012	Grain yield	6536.04	0.56	0.95
294	Rice Research Station	2013	Plant height	97.41	0.56	0.85
295	Rice Research Station	2013	Whole milling	58.61	33.89	0.91
296	Rice Research Station	2013	Grain yield	8307.64	0.56	0.22
297	Rice Research Station	2014	Plant height	103.06	1.75	0.83
298	Rice Research Station	2014	Whole milling	67.53	34.50	0.78
299	Rice Research Station	2014	Grain yield	9563.95	1.17	0.28
300	Rice Research Station	2015	Plant height	99.74	1.11	0.81
301	Rice Research Station	2015	Whole milling	65.40	33.89	0.98
302	Rice Research Station	2015	Grain yield	8754.53	1.11	0.69
303	Rice Research Station	2016	Plant height	99.31	0.56	0.87
304	Rice Research Station	2016	Whole milling	63.93	34.44	0.93
305	Rice Research Station	2016	Grain yield	8745.23	0.56	0.80
306	Rice Research Station	2017	Plant height	91.72	1.11	0.92
307	Rice Research Station	2017	Whole milling	57.82	34.44	0.88
308	Rice Research Station	2017	Grain yield	8465.36	0.56	0.89
309	Rice Research Station	2018	Plant height	89.26	0.83	0.74
310	Rice Research Station	2018	Whole milling	57.35	2.50	0.45
311	Rice Research Station	2018	Grain yield	9000.49	0.83	0.62
312	Rice Research Station	2019	Plant height	101.10	0.42	0.69
313	Rice Research Station	2019	Whole milling	63.91	33.75	0.25
314	Rice Research Station	2019	Grain yield	8875.71	0.42	0.62
315	Rice Research Station	2020	Plant height	100.88	1.84	0.80
316	Rice Research Station	2020	Whole milling	61.88	34.69	0.65
317	Rice Research Station	2020	Grain yield	9726.51	0.62	0.71
318	Rice Research Station	2021	Plant height	102.46	1.25	0.74
319	Rice Research Station	2021	Whole milling	61.03	35.00	0.80
320	Rice Research Station	2021	Grain yield	8469.53	1.25	0.71
321	Rice Research Station	2022	Plant height	93.36	1.79	0.65
322	Rice Research Station	2022	Whole milling	59.94	35.71	0.93
323	Rice Research Station	2022	Grain yield	8735.10	1.79	0.72
324	Rice Research Station - Late	2022	Plant height	96.59	1.79	0.84
325	Rice Research Station - Late	2022	Whole milling	59.64	35.71	0.91
326	Rice Research Station - Late	2022	Grain yield	8558.97	2.98	0.71
327	Rice Research Station South	2019	Plant height	107.82	0.42	0.71
328	Rice Research Station South	2019	Whole milling	60.04	34.17	0.71
329	Rice Research Station South	2019	Grain yield	7106.84	0.42	0.69
330	Rice Research Station South	2020	Plant height	95.66	5.16	0.72
331	Rice Research Station South	2020	Whole milling	53.98	36.90	0.84
332	Rice Research Station South	2020	Grain yield	7704.34	0.40	0.68
333	Rice Research Station South	2021	Plant height	109.48	1.25	0.82
334	Rice Research Station South	2021	Whole milling	62.50	36.25	0.80
335	Rice Research Station South	2021	Grain yield	8242.98	1.25	0.68
336	Rice Research Station South	2022	Plant height	98.47	1.73	0.67
337	Rice Research Station South	2022	Whole milling	59.01	37.62	0.88
338	Rice Research Station South	2022	Grain yield	9301.83	1.73	0.73
339	Richland	2003	Plant height	97.71	0.56	0.87
340	Richland	2003	Grain yield	7311.74	0.56	0.80
341	Richland	2004	Grain yield	7181.58	0.70	0.77
342	Richland	2005	Plant height	93.08	0.56	0.82
343	Richland	2005	Grain yield	6904.20	0.56	0.77
344	Richland	2006	Plant height	98.81	0.56	0.83
345	Richland	2006	Grain yield	7138.50	0.56	0.79
346	Richland	2007	Plant height	94.24	0.56	0.83
347	Richland	2007	Grain yield	5504.87	0.56	0.39
348	Richland	2008	Plant height	97.06	0.56	0.61
349	Richland	2008	Grain yield	8660.70	0.56	0.56
350	Richland	2013	Plant height	94.18	0.76	0.05
351	Richland	2013	Grain yield	8060.81	0.76	0.00
352	St. Joseph	2016	Plant height	100.00	0.56	0.75
353	St. Joseph	2016	Grain yield	6737.91	0.56	0.77
354	St. Joseph	2018	Plant height	91.53	2.50	0.57
355	St. Joseph	2018	Grain yield	8191.60	0.83	0.35
356	St. Joseph	2019	Grain yield	9046.17	0.42	0.82
357	St. Joseph	2021	Plant height	105.89	0.92	0.78
358	St. Joseph	2021	Whole milling	64.74	35.59	0.73
359	St. Joseph	2021	Grain yield	7438.45	0.92	0.77
360	St. Joseph	2022	Plant height	98.28	1.76	0.67
361	St. Joseph	2022	Grain yield	7222.44	1.76	0.55
362	Winnsboro	2021	Whole milling	54.06	34.53	0.70
363	Winnsboro	2021	Grain yield	6950.28	1.58	0.66
364	Winnsboro	2022	Grain yield	7852.06	1.79	0.49
